# Supplementary material for: A Study on Survival Analysis Methods Using Neural Network to Prevent Cancers
Source: Cancers (Basel). 2023 Sep 27;15(19):4757. doi: 10.3390/cancers15194757 (PMC10571885; doi:10.3390/cancers15194757)
Supplement: Supplementary file 1 [file cancers-15-04757-s001.zip]

Archive with 1 entries (1 files):
- cancers-2596833-supplementary.pdf
